# Supplementary material for: A systematic analysis of a mi-RNA inter-pathway regulatory motif
Source: J Clin Bioinforma. 2013 Oct 24;3:20. doi: 10.1186/2043-9113-3-20 (PMC3875894; doi:10.1186/2043-9113-3-20)
Supplement: Additional file 1 — File containing aggregated data about the number of loops identified in the considered pathways. Analysis is performed with mirSVR < -0.3 threshold on the miRNA target identification. [file 2043-9113-3-20-S1.xlsx]

## Sheet: Sheet1
Pathway API ID	Pathway Name	Group	KEGG_onth_l1	KEGG_onth_l2	Loop	Silenced PAGS	Total PAGS
150	Adherens junction - Homo sapiens (human)	non-metabolic	Cellular Processes	Cell Communication	385	30	348
152	Gap junction - Homo sapiens (human)	non-metabolic	Cellular Processes	Cell Communication	1569	65	351
147	Focal adhesion - Homo sapiens (human)	non-metabolic	Cellular Processes	Cell Communication	572	28	362
151	Tight junction - Homo sapiens (human)	non-metabolic	Cellular Processes	Cell Communication	25	2	360
135	p53 signaling pathway - Homo sapiens (human)	non-metabolic	Cellular Processes	Cell Growth and Death	0	0	350
134	Cell cycle - Homo sapiens (human)	non-metabolic	Cellular Processes	Cell Growth and Death	0	0	352
140	Apoptosis - Homo sapiens (human)	non-metabolic	Cellular Processes	Cell Growth and Death	0	0	351
169	Regulation of actin cytoskeleton - Homo sapiens (human)	non-metabolic	Cellular Processes	Cell Motility	0	0	363
138	Regulation of autophagy - Homo sapiens (human)	non-metabolic	Cellular Processes	Transport and Catabolism	2	1	283
115	ABC transporters - General - Homo sapiens (human)	non-metabolic	Environmental Information Processing	Membrane Transport	0	0	329
128	MAPK signaling pathway - Homo sapiens (human)	non-metabolic	Environmental Information Processing	Signal Transduction	2149	75	367
146	VEGF signaling pathway - Homo sapiens (human)	non-metabolic	Environmental Information Processing	Signal Transduction	15	2	336
142	Notch signaling pathway - Homo sapiens (human)	non-metabolic	Environmental Information Processing	Signal Transduction	0	0	326
130	Calcium signaling pathway - Homo sapiens (human)	non-metabolic	Environmental Information Processing	Signal Transduction	2382	58	357
144	TGF-beta signaling pathway - Homo sapiens (human)	non-metabolic	Environmental Information Processing	Signal Transduction	0	0	347
132	Phosphatidylinositol signaling system - Homo sapiens (human)	non-metabolic	Environmental Information Processing	Signal Transduction	12	2	352
139	mTOR signaling pathway - Homo sapiens (human)	non-metabolic	Environmental Information Processing	Signal Transduction	1	1	332
157	Jak-STAT signaling pathway - Homo sapiens (human)	non-metabolic	Environmental Information Processing	Signal Transduction	12995	120	356
141	Wnt signaling pathway - Homo sapiens (human)	non-metabolic	Environmental Information Processing	Signal Transduction	864	47	361
129	ErbB signaling pathway - Homo sapiens (human)	non-metabolic	Environmental Information Processing	Signal Transduction	35	3	353
143	Hedgehog signaling pathway - Homo sapiens (human)	non-metabolic	Environmental Information Processing	Signal Transduction	0	0	334
148	ECM-receptor interaction - Homo sapiens (human)	non-metabolic	Environmental Information Processing	Signaling Molecules and Interaction	0	0	346
131	Cytokine-cytokine receptor interaction - Homo sapiens (human)	non-metabolic	Environmental Information Processing	Signaling Molecules and Interaction	0	0	365
149	Cell adhesion molecules (CAMs) - Homo sapiens (human)	non-metabolic	Environmental Information Processing	Signaling Molecules and Interaction	0	0	359
133	Neuroactive ligand-receptor interaction - Homo sapiens (human)	non-metabolic	Environmental Information Processing	Signaling Molecules and Interaction	2844	58	365
120	Proteasome - Homo sapiens (human)	non-metabolic	Genetic Information Processing	Folding, Sorting and Degradation	0	0	237
137	SNARE interactions in vesicular transport - Homo sapiens (human)	non-metabolic	Genetic Information Processing	Folding, Sorting and Degradation	26	6	311
136	Ubiquitin mediated proteolysis - Homo sapiens (human)	non-metabolic	Genetic Information Processing	Folding, Sorting and Degradation	709	40	362
119	DNA replication - Homo sapiens (human)	non-metabolic	Genetic Information Processing	Replication and Repair	5	3	303
123	Base excision repair - Homo sapiens (human)	non-metabolic	Genetic Information Processing	Replication and Repair	0	0	285
106	Aminoacyl-tRNA biosynthesis - Homo sapiens (human)	non-metabolic	Genetic Information Processing	Translation	12	8	295
35	Tyrosine metabolism - Homo sapiens (human)	metabolic	Metabolism	Amino Acid Metabolism	0	0	317
23	Glutamate metabolism - Homo sapiens (human)	metabolic	Metabolism	Amino Acid Metabolism	0	0	299
30	Valine, leucine and isoleucine biosynthesis - Homo sapiens (human)	metabolic	Metabolism	Amino Acid Metabolism	6	5	143
25	Glycine, serine and threonine metabolism - Homo sapiens (human)	metabolic	Metabolism	Amino Acid Metabolism	0	0	306
32	Lysine degradation - Homo sapiens (human)	metabolic	Metabolism	Amino Acid Metabolism	0	0	333
27	Cysteine metabolism - Homo sapiens (human)	metabolic	Metabolism	Amino Acid Metabolism	0	0	205
34	Histidine metabolism - Homo sapiens (human)	metabolic	Metabolism	Amino Acid Metabolism	0	0	297
41	Phenylalanine, tyrosine and tryptophan biosynthesis - Homo sapiens (human)	metabolic	Metabolism	Amino Acid Metabolism	0	0	185
36	Phenylalanine metabolism - Homo sapiens (human)	metabolic	Metabolism	Amino Acid Metabolism	0	0	266
24	Alanine and aspartate metabolism - Homo sapiens (human)	metabolic	Metabolism	Amino Acid Metabolism	0	0	288
31	Lysine biosynthesis - Homo sapiens (human)	metabolic	Metabolism	Amino Acid Metabolism	0	0	154
26	Methionine metabolism - Homo sapiens (human)	metabolic	Metabolism	Amino Acid Metabolism	0	0	293
33	Arginine and proline metabolism - Homo sapiens (human)	metabolic	Metabolism	Amino Acid Metabolism	0	0	271
40	Tryptophan metabolism - Homo sapiens (human)	metabolic	Metabolism	Amino Acid Metabolism	0	0	320
28	Valine, leucine and isoleucine degradation - Homo sapiens (human)	metabolic	Metabolism	Amino Acid Metabolism	0	0	327
105	Alkaloid biosynthesis II - Homo sapiens (human)	metabolic	Metabolism	Biosynthesis of Other Secondary Metabolites	0	0	231
104	Alkaloid biosynthesis I - Homo sapiens (human)	metabolic	Metabolism	Biosynthesis of Other Secondary Metabolites	0	0	147
21	Caffeine metabolism - Homo sapiens (human)	metabolic	Metabolism	Biosynthesis of Other Secondary Metabolites	0	0	105
80	Propanoate metabolism - Homo sapiens (human)	metabolic	Metabolism	Carbohydrate Metabolism	0	0	312
4	Inositol metabolism - Homo sapiens (human)	metabolic	Metabolism	Carbohydrate Metabolism	0	0	29
6	Fructose and mannose metabolism - Homo sapiens (human)	metabolic	Metabolism	Carbohydrate Metabolism	0	0	306
1	Glycolysis / Gluconeogenesis - Homo sapiens (human)	metabolic	Metabolism	Carbohydrate Metabolism	0	0	336
8	Ascorbate and aldarate metabolism - Homo sapiens (human)	metabolic	Metabolism	Carbohydrate Metabolism	0	0	179
3	Pentose phosphate pathway - Homo sapiens (human)	metabolic	Metabolism	Carbohydrate Metabolism	0	0	254
74	Pyruvate metabolism - Homo sapiens (human)	metabolic	Metabolism	Carbohydrate Metabolism	0	0	320
55	Aminosugars metabolism - Homo sapiens (human)	metabolic	Metabolism	Carbohydrate Metabolism	0	0	302
62	Inositol phosphate metabolism - Homo sapiens (human)	metabolic	Metabolism	Carbohydrate Metabolism	0	0	339
5	Pentose and glucuronate interconversions - Homo sapiens (human)	metabolic	Metabolism	Carbohydrate Metabolism	0	0	232
50	Starch and sucrose metabolism - Homo sapiens (human)	metabolic	Metabolism	Carbohydrate Metabolism	0	0	301
83	Butanoate metabolism - Homo sapiens (human)	metabolic	Metabolism	Carbohydrate Metabolism	0	0	299
7	Galactose metabolism - Homo sapiens (human)	metabolic	Metabolism	Carbohydrate Metabolism	0	0	278
78	Glyoxylate and dicarboxylate metabolism - Homo sapiens (human)	metabolic	Metabolism	Carbohydrate Metabolism	0	0	222
2	Citrate cycle (TCA cycle) - Homo sapiens (human)	metabolic	Metabolism	Carbohydrate Metabolism	0	0	309
54	Nucleotide sugars metabolism - Homo sapiens (human)	metabolic	Metabolism	Carbohydrate Metabolism	0	0	145
101	Nitrogen metabolism - Homo sapiens (human)	metabolic	Metabolism	Energy Metabolism	0	0	270
18	Oxidative phosphorylation - Homo sapiens (human)	metabolic	Metabolism	Energy Metabolism	0	0	339
102	Sulfur metabolism - Homo sapiens (human)	metabolic	Metabolism	Energy Metabolism	0	0	200
85	Methane metabolism - Homo sapiens (human)	metabolic	Metabolism	Energy Metabolism	0	0	169
58	Keratan sulfate biosynthesis - Homo sapiens (human)	metabolic	Metabolism	Glycan Biosynthesis and Metabolism	68	29	244
110	Glycan structures - biosynthesis 1 - Homo sapiens (human)	metabolic	Metabolism	Glycan Biosynthesis and Metabolism	1376	75	354
53	O-Glycan biosynthesis - Homo sapiens (human)	metabolic	Metabolism	Glycan Biosynthesis and Metabolism	261	54	317
112	Glycan structures - degradation - Homo sapiens (human)	metabolic	Metabolism	Glycan Biosynthesis and Metabolism	0	0	288
57	Chondroitin sulfate biosynthesis - Homo sapiens (human)	metabolic	Metabolism	Glycan Biosynthesis and Metabolism	0	0	258
52	N-Glycan degradation - Homo sapiens (human)	metabolic	Metabolism	Glycan Biosynthesis and Metabolism	0	0	238
59	Heparan sulfate biosynthesis - Homo sapiens (human)	metabolic	Metabolism	Glycan Biosynthesis and Metabolism	0	0	257
111	Glycan structures - biosynthesis 2 - Homo sapiens (human)	metabolic	Metabolism	Glycan Biosynthesis and Metabolism	20	2	342
16	C21-Steroid hormone metabolism - Homo sapiens (human)	metabolic	Metabolism	Lipid Metabolism	0	0	173
61	Glycerolipid metabolism - Homo sapiens (human)	metabolic	Metabolism	Lipid Metabolism	0	0	329
68	alpha-Linolenic acid metabolism - Homo sapiens (human)	metabolic	Metabolism	Lipid Metabolism	0	0	168
113	Biosynthesis of unsaturated fatty acids - Homo sapiens (human)	metabolic	Metabolism	Lipid Metabolism	0	0	290
11	Fatty acid metabolism - Homo sapiens (human)	metabolic	Metabolism	Lipid Metabolism	0	0	323
13	Biosynthesis of steroids - Homo sapiens (human)	metabolic	Metabolism	Lipid Metabolism	0	0	253
65	Ether lipid metabolism - Homo sapiens (human)	metabolic	Metabolism	Lipid Metabolism	0	0	304
67	Linoleic acid metabolism - Homo sapiens (human)	metabolic	Metabolism	Lipid Metabolism	0	0	229
10	Fatty acid elongation in mitochondria - Homo sapiens (human)	metabolic	Metabolism	Lipid Metabolism	0	0	192
69	Sphingolipid metabolism - Homo sapiens (human)	metabolic	Metabolism	Lipid Metabolism	0	0	309
12	Synthesis and degradation of ketone bodies - Homo sapiens (human)	metabolic	Metabolism	Lipid Metabolism	0	0	197
64	Glycerophospholipid metabolism - Homo sapiens (human)	metabolic	Metabolism	Lipid Metabolism	0	0	338
14	Bile acid biosynthesis - Homo sapiens (human)	metabolic	Metabolism	Lipid Metabolism	0	0	300
66	Arachidonic acid metabolism - Homo sapiens (human)	metabolic	Metabolism	Lipid Metabolism	0	0	315
9	Fatty acid biosynthesis - Homo sapiens (human)	metabolic	Metabolism	Lipid Metabolism	0	0	106
87	Thiamine metabolism - Homo sapiens (human)	metabolic	Metabolism	Metabolism of Cofactors and Vitamins	0	0	191
94	Folate biosynthesis - Homo sapiens (human)	metabolic	Metabolism	Metabolism of Cofactors and Vitamins	0	0	304
89	Vitamin B6 metabolism - Homo sapiens (human)	metabolic	Metabolism	Metabolism of Cofactors and Vitamins	0	0	102
96	Retinol metabolism - Homo sapiens (human)	metabolic	Metabolism	Metabolism of Cofactors and Vitamins	0	0	326
84	One carbon pool by folate - Homo sapiens (human)	metabolic	Metabolism	Metabolism of Cofactors and Vitamins	0	0	205
91	Pantothenate and CoA biosynthesis - Homo sapiens (human)	metabolic	Metabolism	Metabolism of Cofactors and Vitamins	0	0	256
15	Ubiquinone biosynthesis - Homo sapiens (human)	metabolic	Metabolism	Metabolism of Cofactors and Vitamins	0	0	101
93	Lipoic acid metabolism - Homo sapiens (human)	metabolic	Metabolism	Metabolism of Cofactors and Vitamins	0	0	36
88	Riboflavin metabolism - Homo sapiens (human)	metabolic	Metabolism	Metabolism of Cofactors and Vitamins	0	0	266
90	Nicotinate and nicotinamide metabolism - Homo sapiens (human)	metabolic	Metabolism	Metabolism of Cofactors and Vitamins	0	0	290
97	Porphyrin and chlorophyll metabolism - Homo sapiens (human)	metabolic	Metabolism	Metabolism of Cofactors and Vitamins	0	0	276
92	Biotin metabolism - Homo sapiens (human)	metabolic	Metabolism	Metabolism of Cofactors and Vitamins	0	0	98
42	beta-Alanine metabolism - Homo sapiens (human)	metabolic	Metabolism	Metabolism of Other Amino Acids	0	0	278
49	Glutathione metabolism - Homo sapiens (human)	metabolic	Metabolism	Metabolism of Other Amino Acids	0	0	304
56	Glycosaminoglycan degradation - Homo sapiens (human)	metabolic	Metabolism	Metabolism of Other Amino Acids	0	0	243
63	Glycosylphosphatidylinositol(GPI)-anchor biosynthesis - Homo sapiens (human)	metabolic	Metabolism	Metabolism of Other Amino Acids	12	2	284
70	Glycosphingolipid biosynthesis - lactoseries - Homo sapiens (human)	metabolic	Metabolism	Metabolism of Other Amino Acids	0	0	203
51	N-Glycan biosynthesis - Homo sapiens (human)	metabolic	Metabolism	Metabolism of Other Amino Acids	172	33	316
46	Cyanoamino acid metabolism - Homo sapiens (human)	metabolic	Metabolism	Metabolism of Other Amino Acids	0	0	125
72	Glycosphingolipid biosynthesis - globoseries - Homo sapiens (human)	metabolic	Metabolism	Metabolism of Other Amino Acids	0	0	205
60	Peptidoglycan biosynthesis - Homo sapiens (human)	metabolic	Metabolism	Metabolism of Other Amino Acids	0	0	62
48	D-Arginine and D-ornithine metabolism - Homo sapiens (human)	metabolic	Metabolism	Metabolism of Other Amino Acids	0	0	14
43	Taurine and hypotaurine metabolism - Homo sapiens (human)	metabolic	Metabolism	Metabolism of Other Amino Acids	0	0	206
45	Selenoamino acid metabolism - Homo sapiens (human)	metabolic	Metabolism	Metabolism of Other Amino Acids	0	0	301
71	Glycosphingolipid biosynthesis - neo-lactoseries - Homo sapiens (human)	metabolic	Metabolism	Metabolism of Other Amino Acids	0	0	258
47	D-Glutamine and D-glutamate metabolism - Homo sapiens (human)	metabolic	Metabolism	Metabolism of Other Amino Acids	0	0	157
73	Glycosphingolipid biosynthesis - ganglioseries - Homo sapiens (human)	metabolic	Metabolism	Metabolism of Other Amino Acids	0	0	257
99	Monoterpenoid biosynthesis - Homo sapiens (human)	metabolic	Metabolism	Metabolism of Terpenoids and Polyketides	0	0	9
98	Terpenoid biosynthesis - Homo sapiens (human)	metabolic	Metabolism	Metabolism of Terpenoids and Polyketides	0	0	120
29	Geraniol degradation - Homo sapiens (human)	metabolic	Metabolism	Metabolism of Terpenoids and Polyketides	0	0	101
100	Limonene and pinene degradation - Homo sapiens (human)	metabolic	Metabolism	Metabolism of Terpenoids and Polyketides	0	0	246
44	Aminophosphonate metabolism - Homo sapiens (human)	metabolic	Metabolism	n/a	0	0	198
17	Androgen and estrogen metabolism - Homo sapiens (human)	metabolic	Metabolism	n/a	0	0	316
19	Urea cycle and metabolism of amino groups - Homo sapiens (human)	metabolic	Metabolism	n/a	0	0	284
20	Purine metabolism - Homo sapiens (human)	metabolic	Metabolism	Nucleotide Metabolism	23	3	357
22	Pyrimidine metabolism - Homo sapiens (human)	metabolic	Metabolism	Nucleotide Metabolism	36	4	350
75	1- and 2-Methylnaphthalene degradation - Homo sapiens (human)	metabolic	Metabolism	Xenobiotics Biodegradation and Metabolism	0	0	232
82	Styrene degradation - Homo sapiens (human)	metabolic	Metabolism	Xenobiotics Biodegradation and Metabolism	0	0	50
108	Drug metabolism - cytochrome P450 - Homo sapiens (human)	metabolic	Metabolism	Xenobiotics Biodegradation and Metabolism	0	0	320
103	Caprolactam degradation - Homo sapiens (human)	metabolic	Metabolism	Xenobiotics Biodegradation and Metabolism	0	0	137
39	Fluorobenzoate degradation - Homo sapiens (human)	metabolic	Metabolism	Xenobiotics Biodegradation and Metabolism	0	0	24
79	Benzoate degradation via CoA ligation - Homo sapiens (human)	metabolic	Metabolism	Xenobiotics Biodegradation and Metabolism	0	0	232
107	Metabolism of xenobiotics by cytochrome P450 - Homo sapiens (human)	metabolic	Metabolism	Xenobiotics Biodegradation and Metabolism	0	0	312
95	Atrazine degradation - Homo sapiens (human)	metabolic	Metabolism	Xenobiotics Biodegradation and Metabolism	0	0	175
38	Bisphenol A degradation - Homo sapiens (human)	metabolic	Metabolism	Xenobiotics Biodegradation and Metabolism	0	0	77
109	Drug metabolism - other enzymes - Homo sapiens (human)	metabolic	Metabolism	Xenobiotics Biodegradation and Metabolism	6	3	313
145	Axon guidance - Homo sapiens (human)	non-metabolic	Organismal Systems	Development	186	13	362
172	Melanogenesis - Homo sapiens (human)	non-metabolic	Organismal Systems	Endocrine System	524	47	358
155	Renin-angiotensin system - Homo sapiens (human)	non-metabolic	Organismal Systems	Endocrine System	0	0	232
171	GnRH signaling pathway - Homo sapiens (human)	non-metabolic	Organismal Systems	Endocrine System	16	2	351
173	Adipocytokine signaling pathway - Homo sapiens (human)	non-metabolic	Organismal Systems	Endocrine System	0	0	344
170	Insulin signaling pathway - Homo sapiens (human)	non-metabolic	Organismal Systems	Endocrine System	0	0	357
164	Circadian rhythm - Homo sapiens (human)	non-metabolic	Organismal Systems	Environmental Adaptation	0	0	247
153	Complement and coagulation cascades - Homo sapiens (human)	non-metabolic	Organismal Systems	Immune System	0	0	339
160	T cell receptor signaling pathway - Homo sapiens (human)	non-metabolic	Organismal Systems	Immune System	0	0	350
162	Fc epsilon RI signaling pathway - Homo sapiens (human)	non-metabolic	Organismal Systems	Immune System	14	2	343
159	Natural killer cell mediated cytotoxicity - Homo sapiens (human)	non-metabolic	Organismal Systems	Immune System	17	2	353
154	Antigen processing and presentation - Homo sapiens (human)	non-metabolic	Organismal Systems	Immune System	98	16	336
161	B cell receptor signaling pathway - Homo sapiens (human)	non-metabolic	Organismal Systems	Immune System	0	0	331
156	Toll-like receptor signaling pathway - Homo sapiens (human)	non-metabolic	Organismal Systems	Immune System	0	0	352
163	Leukocyte transendothelial migration - Homo sapiens (human)	non-metabolic	Organismal Systems	Immune System	13	2	356
158	Hematopoietic cell lineage - Homo sapiens (human)	non-metabolic	Organismal Systems	Immune System	0	0	344
165	Long-term potentiation - Homo sapiens (human)	non-metabolic	Organismal Systems	Nervous System	14	3	349
166	Long-term depression - Homo sapiens (human)	non-metabolic	Organismal Systems	Nervous System	175	19	349
167	Olfactory transduction - Homo sapiens (human)	non-metabolic	Organismal Systems	Sensory System	92	18	320
168	Taste transduction - Homo sapiens (human)	non-metabolic	Organismal Systems	Sensory System	0	0	289
		RANDOM			0	0	212
		RANDOM			0	0	293
		RANDOM			0	0	289
		RANDOM			0	0	127
		RANDOM			0	0	340
		RANDOM			0	0	334
		RANDOM			0	0	156
		RANDOM			0	0	299
		RANDOM			21	2	336
		RANDOM			193	25	341
		RANDOM			56	17	298
		RANDOM			147	35	295
		RANDOM			0	0	308
		RANDOM			0	0	311
		RANDOM			0	0	341
		RANDOM			0	0	306
		RANDOM			0	0	153
		RANDOM			0	0	325
		RANDOM			0	0	320
		RANDOM			0	0	320
		RANDOM			0	0	61
		RANDOM			0	0	329
		RANDOM			710	38	328
		RANDOM			0	0	319
		RANDOM			0	0	270
		RANDOM			0	0	319
		RANDOM			0	0	240
		RANDOM			339	38	343
		RANDOM			0	0	330
		RANDOM			0	0	214
		RANDOM			519	59	325
		RANDOM			0	0	339
		RANDOM			0	0	290
		RANDOM			0	0	342
		RANDOM			0	0	330
		RANDOM			340	35	336
		RANDOM			0	0	247
		RANDOM			8956	116	335
		RANDOM			0	0	312
		RANDOM			0	0	47
		RANDOM			0	0	45
		RANDOM			0	0	339
		RANDOM			0	0	337
		RANDOM			0	0	253
		RANDOM			0	0	0
		RANDOM			856	62	343
		RANDOM			0	0	297
		RANDOM			0	0	93
		RANDOM			0	0	335
		RANDOM			534	39	346
		RANDOM			0	0	237
		RANDOM			0	0	336
		RANDOM			0	0	304
		RANDOM			55	8	344
		RANDOM			0	0	317
		RANDOM			0	0	322
		RANDOM			0	0	289
		RANDOM			0	0	312
		RANDOM			0	0	343
		RANDOM			862	42	337
		RANDOM			0	0	300
		RANDOM			0	0	262
		RANDOM			632	66	325
		RANDOM			0	0	329
		RANDOM			0	0	239
		RANDOM			244	23	343
		RANDOM			186	29	318
		RANDOM			0	0	290
		RANDOM			0	0	305
		RANDOM			15	5	280
		RANDOM			10	2	343
		RANDOM			0	0	337
		RANDOM			99	8	346
		RANDOM			0	0	162
		RANDOM			0	0	176
		RANDOM			373	40	338
		RANDOM			0	0	304
		RANDOM			0	0	306
		RANDOM			0	0	272
		RANDOM			180	13	349
		RANDOM			0	0	339
		RANDOM			0	0	114
		RANDOM			0	0	346
		RANDOM			0	0	333
		RANDOM			0	0	315
		RANDOM			0	0	332
		RANDOM			15	2	323
		RANDOM			523	32	353
		RANDOM			600	40	346
		RANDOM			0	0	334
		RANDOM			0	0	305
		RANDOM			154	16	338
		RANDOM			0	0	126
		RANDOM			0	0	346
		RANDOM			0	0	103
		RANDOM			0	0	309
		RANDOM			0	0	307
		RANDOM			0	0	225
		RANDOM			0	0	304
		RANDOM			0	0	212
