# Supplementary material for: A systematic analysis of a mi-RNA inter-pathway regulatory motif
Source: J Clin Bioinforma. 2013 Oct 24;3:20. doi: 10.1186/2043-9113-3-20 (PMC3875894; doi:10.1186/2043-9113-3-20)
Supplement: Additional file 2 — File containing aggregated data about the number of loops identified in the considered pathways. Analysis is performed with mirSVR < -0.6 threshold on the miRNA target identification. [file 2043-9113-3-20-S2.xlsx]

## Sheet: Sheet1
PAPI_id	PAPI_name	Group	KEGG_onth_l1	KEGG_onth_l2	Loop	Silenced PAGS	Total PAGS
150	Adherens junction - Homo sapiens (human)	non-metabolic	Cellular Processes	Cell Communication	102	14	323
152	Gap junction - Homo sapiens (human)	non-metabolic	Cellular Processes	Cell Communication	639	46	324
147	Focal adhesion - Homo sapiens (human)	non-metabolic	Cellular Processes	Cell Communication	190	16	347
151	Tight junction - Homo sapiens (human)	non-metabolic	Cellular Processes	Cell Communication	7	2	332
135	p53 signaling pathway - Homo sapiens (human)	non-metabolic	Cellular Processes	Cell Growth and Death	0	0	306
134	Cell cycle - Homo sapiens (human)	non-metabolic	Cellular Processes	Cell Growth and Death	0	0	329
140	Apoptosis - Homo sapiens (human)	non-metabolic	Cellular Processes	Cell Growth and Death	0	0	322
169	Regulation of actin cytoskeleton - Homo sapiens (human)	non-metabolic	Cellular Processes	Cell Motility	0	0	347
138	Regulation of autophagy - Homo sapiens (human)	non-metabolic	Cellular Processes	Transport and Catabolism	2	1	222
115	ABC transporters - General - Homo sapiens (human)	non-metabolic	Environmental Information Processing	Membrane Transport	0	0	284
128	MAPK signaling pathway - Homo sapiens (human)	non-metabolic	Environmental Information Processing	Signal Transduction	689	41	354
146	VEGF signaling pathway - Homo sapiens (human)	non-metabolic	Environmental Information Processing	Signal Transduction	6	2	282
142	Notch signaling pathway - Homo sapiens (human)	non-metabolic	Environmental Information Processing	Signal Transduction	0	0	271
130	Calcium signaling pathway - Homo sapiens (human)	non-metabolic	Environmental Information Processing	Signal Transduction	1000	46	343
144	TGF-beta signaling pathway - Homo sapiens (human)	non-metabolic	Environmental Information Processing	Signal Transduction	0	0	311
132	Phosphatidylinositol signaling system - Homo sapiens (human)	non-metabolic	Environmental Information Processing	Signal Transduction	8	2	314
139	mTOR signaling pathway - Homo sapiens (human)	non-metabolic	Environmental Information Processing	Signal Transduction	0	0	280
157	Jak-STAT signaling pathway - Homo sapiens (human)	non-metabolic	Environmental Information Processing	Signal Transduction	3195	102	335
141	Wnt signaling pathway - Homo sapiens (human)	non-metabolic	Environmental Information Processing	Signal Transduction	59	9	343
129	ErbB signaling pathway - Homo sapiens (human)	non-metabolic	Environmental Information Processing	Signal Transduction	5	2	328
143	Hedgehog signaling pathway - Homo sapiens (human)	non-metabolic	Environmental Information Processing	Signal Transduction	0	0	282
148	ECM-receptor interaction - Homo sapiens (human)	non-metabolic	Environmental Information Processing	Signaling Molecules and Interaction	0	0	312
131	Cytokine-cytokine receptor interaction - Homo sapiens (human)	non-metabolic	Environmental Information Processing	Signaling Molecules and Interaction	0	0	347
149	Cell adhesion molecules (CAMs) - Homo sapiens (human)	non-metabolic	Environmental Information Processing	Signaling Molecules and Interaction	0	0	337
133	Neuroactive ligand-receptor interaction - Homo sapiens (human)	non-metabolic	Environmental Information Processing	Signaling Molecules and Interaction	1197	46	347
120	Proteasome - Homo sapiens (human)	non-metabolic	Genetic Information Processing	Folding, Sorting and Degradation	0	0	179
137	SNARE interactions in vesicular transport - Homo sapiens (human)	non-metabolic	Genetic Information Processing	Folding, Sorting and Degradation	0	0	239
136	Ubiquitin mediated proteolysis - Homo sapiens (human)	non-metabolic	Genetic Information Processing	Folding, Sorting and Degradation	411	37	343
119	DNA replication - Homo sapiens (human)	non-metabolic	Genetic Information Processing	Replication and Repair	4	2	231
123	Base excision repair - Homo sapiens (human)	non-metabolic	Genetic Information Processing	Replication and Repair	0	0	206
106	Aminoacyl-tRNA biosynthesis - Homo sapiens (human)	non-metabolic	Genetic Information Processing	Translation	0	0	225
35	Tyrosine metabolism - Homo sapiens (human)	metabolic	Metabolism	Amino Acid Metabolism	0	0	261
23	Glutamate metabolism - Homo sapiens (human)	metabolic	Metabolism	Amino Acid Metabolism	0	0	234
30	Valine, leucine and isoleucine biosynthesis - Homo sapiens (human)	metabolic	Metabolism	Amino Acid Metabolism	0	0	84
25	Glycine, serine and threonine metabolism - Homo sapiens (human)	metabolic	Metabolism	Amino Acid Metabolism	0	0	235
32	Lysine degradation - Homo sapiens (human)	metabolic	Metabolism	Amino Acid Metabolism	0	0	290
27	Cysteine metabolism - Homo sapiens (human)	metabolic	Metabolism	Amino Acid Metabolism	0	0	143
34	Histidine metabolism - Homo sapiens (human)	metabolic	Metabolism	Amino Acid Metabolism	0	0	249
41	Phenylalanine, tyrosine and tryptophan biosynthesis - Homo sapiens (human)	metabolic	Metabolism	Amino Acid Metabolism	0	0	128
36	Phenylalanine metabolism - Homo sapiens (human)	metabolic	Metabolism	Amino Acid Metabolism	0	0	193
24	Alanine and aspartate metabolism - Homo sapiens (human)	metabolic	Metabolism	Amino Acid Metabolism	0	0	217
31	Lysine biosynthesis - Homo sapiens (human)	metabolic	Metabolism	Amino Acid Metabolism	0	0	97
26	Methionine metabolism - Homo sapiens (human)	metabolic	Metabolism	Amino Acid Metabolism	0	0	231
33	Arginine and proline metabolism - Homo sapiens (human)	metabolic	Metabolism	Amino Acid Metabolism	0	0	215
40	Tryptophan metabolism - Homo sapiens (human)	metabolic	Metabolism	Amino Acid Metabolism	0	0	275
28	Valine, leucine and isoleucine degradation - Homo sapiens (human)	metabolic	Metabolism	Amino Acid Metabolism	0	0	276
105	Alkaloid biosynthesis II - Homo sapiens (human)	metabolic	Metabolism	Biosynthesis of Other Secondary Metabolites	0	0	156
104	Alkaloid biosynthesis I - Homo sapiens (human)	metabolic	Metabolism	Biosynthesis of Other Secondary Metabolites	0	0	100
21	Caffeine metabolism - Homo sapiens (human)	metabolic	Metabolism	Biosynthesis of Other Secondary Metabolites	0	0	65
80	Propanoate metabolism - Homo sapiens (human)	metabolic	Metabolism	Carbohydrate Metabolism	0	0	254
4	Inositol metabolism - Homo sapiens (human)	metabolic	Metabolism	Carbohydrate Metabolism	0	0	21
6	Fructose and mannose metabolism - Homo sapiens (human)	metabolic	Metabolism	Carbohydrate Metabolism	0	0	218
1	Glycolysis / Gluconeogenesis - Homo sapiens (human)	metabolic	Metabolism	Carbohydrate Metabolism	0	0	288
8	Ascorbate and aldarate metabolism - Homo sapiens (human)	metabolic	Metabolism	Carbohydrate Metabolism	0	0	122
3	Pentose phosphate pathway - Homo sapiens (human)	metabolic	Metabolism	Carbohydrate Metabolism	0	0	203
74	Pyruvate metabolism - Homo sapiens (human)	metabolic	Metabolism	Carbohydrate Metabolism	0	0	253
55	Aminosugars metabolism - Homo sapiens (human)	metabolic	Metabolism	Carbohydrate Metabolism	0	0	235
62	Inositol phosphate metabolism - Homo sapiens (human)	metabolic	Metabolism	Carbohydrate Metabolism	0	0	290
5	Pentose and glucuronate interconversions - Homo sapiens (human)	metabolic	Metabolism	Carbohydrate Metabolism	0	0	177
50	Starch and sucrose metabolism - Homo sapiens (human)	metabolic	Metabolism	Carbohydrate Metabolism	0	0	249
83	Butanoate metabolism - Homo sapiens (human)	metabolic	Metabolism	Carbohydrate Metabolism	0	0	239
7	Galactose metabolism - Homo sapiens (human)	metabolic	Metabolism	Carbohydrate Metabolism	0	0	199
78	Glyoxylate and dicarboxylate metabolism - Homo sapiens (human)	metabolic	Metabolism	Carbohydrate Metabolism	0	0	145
2	Citrate cycle (TCA cycle) - Homo sapiens (human)	metabolic	Metabolism	Carbohydrate Metabolism	0	0	243
54	Nucleotide sugars metabolism - Homo sapiens (human)	metabolic	Metabolism	Carbohydrate Metabolism	0	0	100
101	Nitrogen metabolism - Homo sapiens (human)	metabolic	Metabolism	Energy Metabolism	0	0	215
18	Oxidative phosphorylation - Homo sapiens (human)	metabolic	Metabolism	Energy Metabolism	0	0	305
102	Sulfur metabolism - Homo sapiens (human)	metabolic	Metabolism	Energy Metabolism	0	0	146
85	Methane metabolism - Homo sapiens (human)	metabolic	Metabolism	Energy Metabolism	0	0	117
58	Keratan sulfate biosynthesis - Homo sapiens (human)	metabolic	Metabolism	Glycan Biosynthesis and Metabolism	30	13	169
110	Glycan structures - biosynthesis 1 - Homo sapiens (human)	metabolic	Metabolism	Glycan Biosynthesis and Metabolism	329	26	329
53	O-Glycan biosynthesis - Homo sapiens (human)	metabolic	Metabolism	Glycan Biosynthesis and Metabolism	44	12	258
112	Glycan structures - degradation - Homo sapiens (human)	metabolic	Metabolism	Glycan Biosynthesis and Metabolism	0	0	205
57	Chondroitin sulfate biosynthesis - Homo sapiens (human)	metabolic	Metabolism	Glycan Biosynthesis and Metabolism	0	0	192
52	N-Glycan degradation - Homo sapiens (human)	metabolic	Metabolism	Glycan Biosynthesis and Metabolism	0	0	168
59	Heparan sulfate biosynthesis - Homo sapiens (human)	metabolic	Metabolism	Glycan Biosynthesis and Metabolism	0	0	192
111	Glycan structures - biosynthesis 2 - Homo sapiens (human)	metabolic	Metabolism	Glycan Biosynthesis and Metabolism	0	0	297
16	C21-Steroid hormone metabolism - Homo sapiens (human)	metabolic	Metabolism	Lipid Metabolism	0	0	98
61	Glycerolipid metabolism - Homo sapiens (human)	metabolic	Metabolism	Lipid Metabolism	0	0	275
68	alpha-Linolenic acid metabolism - Homo sapiens (human)	metabolic	Metabolism	Lipid Metabolism	0	0	88
113	Biosynthesis of unsaturated fatty acids - Homo sapiens (human)	metabolic	Metabolism	Lipid Metabolism	0	0	202
11	Fatty acid metabolism - Homo sapiens (human)	metabolic	Metabolism	Lipid Metabolism	0	0	267
13	Biosynthesis of steroids - Homo sapiens (human)	metabolic	Metabolism	Lipid Metabolism	0	0	178
65	Ether lipid metabolism - Homo sapiens (human)	metabolic	Metabolism	Lipid Metabolism	0	0	225
67	Linoleic acid metabolism - Homo sapiens (human)	metabolic	Metabolism	Lipid Metabolism	0	0	147
10	Fatty acid elongation in mitochondria - Homo sapiens (human)	metabolic	Metabolism	Lipid Metabolism	0	0	119
69	Sphingolipid metabolism - Homo sapiens (human)	metabolic	Metabolism	Lipid Metabolism	0	0	237
12	Synthesis and degradation of ketone bodies - Homo sapiens (human)	metabolic	Metabolism	Lipid Metabolism	0	0	133
64	Glycerophospholipid metabolism - Homo sapiens (human)	metabolic	Metabolism	Lipid Metabolism	0	0	289
14	Bile acid biosynthesis - Homo sapiens (human)	metabolic	Metabolism	Lipid Metabolism	0	0	237
66	Arachidonic acid metabolism - Homo sapiens (human)	metabolic	Metabolism	Lipid Metabolism	0	0	237
9	Fatty acid biosynthesis - Homo sapiens (human)	metabolic	Metabolism	Lipid Metabolism	0	0	46
87	Thiamine metabolism - Homo sapiens (human)	metabolic	Metabolism	Metabolism of Cofactors and Vitamins	0	0	128
94	Folate biosynthesis - Homo sapiens (human)	metabolic	Metabolism	Metabolism of Cofactors and Vitamins	0	0	242
89	Vitamin B6 metabolism - Homo sapiens (human)	metabolic	Metabolism	Metabolism of Cofactors and Vitamins	0	0	60
96	Retinol metabolism - Homo sapiens (human)	metabolic	Metabolism	Metabolism of Cofactors and Vitamins	0	0	281
84	One carbon pool by folate - Homo sapiens (human)	metabolic	Metabolism	Metabolism of Cofactors and Vitamins	0	0	138
91	Pantothenate and CoA biosynthesis - Homo sapiens (human)	metabolic	Metabolism	Metabolism of Cofactors and Vitamins	0	0	197
15	Ubiquinone biosynthesis - Homo sapiens (human)	metabolic	Metabolism	Metabolism of Cofactors and Vitamins	0	0	60
93	Lipoic acid metabolism - Homo sapiens (human)	metabolic	Metabolism	Metabolism of Cofactors and Vitamins	0	0	22
88	Riboflavin metabolism - Homo sapiens (human)	metabolic	Metabolism	Metabolism of Cofactors and Vitamins	0	0	190
90	Nicotinate and nicotinamide metabolism - Homo sapiens (human)	metabolic	Metabolism	Metabolism of Cofactors and Vitamins	0	0	227
97	Porphyrin and chlorophyll metabolism - Homo sapiens (human)	metabolic	Metabolism	Metabolism of Cofactors and Vitamins	0	0	214
92	Biotin metabolism - Homo sapiens (human)	metabolic	Metabolism	Metabolism of Cofactors and Vitamins	0	0	42
42	beta-Alanine metabolism - Homo sapiens (human)	metabolic	Metabolism	Metabolism of Other Amino Acids	0	0	223
49	Glutathione metabolism - Homo sapiens (human)	metabolic	Metabolism	Metabolism of Other Amino Acids	0	0	255
56	Glycosaminoglycan degradation - Homo sapiens (human)	metabolic	Metabolism	Metabolism of Other Amino Acids	0	0	145
63	Glycosylphosphatidylinositol(GPI)-anchor biosynthesis - Homo sapiens (human)	metabolic	Metabolism	Metabolism of Other Amino Acids	0	0	220
70	Glycosphingolipid biosynthesis - lactoseries - Homo sapiens (human)	metabolic	Metabolism	Metabolism of Other Amino Acids	0	0	137
51	N-Glycan biosynthesis - Homo sapiens (human)	metabolic	Metabolism	Metabolism of Other Amino Acids	51	16	242
46	Cyanoamino acid metabolism - Homo sapiens (human)	metabolic	Metabolism	Metabolism of Other Amino Acids	0	0	64
72	Glycosphingolipid biosynthesis - globoseries - Homo sapiens (human)	metabolic	Metabolism	Metabolism of Other Amino Acids	0	0	137
60	Peptidoglycan biosynthesis - Homo sapiens (human)	metabolic	Metabolism	Metabolism of Other Amino Acids	0	0	30
48	D-Arginine and D-ornithine metabolism - Homo sapiens (human)	metabolic	Metabolism	Metabolism of Other Amino Acids	0	0	2
43	Taurine and hypotaurine metabolism - Homo sapiens (human)	metabolic	Metabolism	Metabolism of Other Amino Acids	0	0	138
45	Selenoamino acid metabolism - Homo sapiens (human)	metabolic	Metabolism	Metabolism of Other Amino Acids	0	0	242
71	Glycosphingolipid biosynthesis - neo-lactoseries - Homo sapiens (human)	metabolic	Metabolism	Metabolism of Other Amino Acids	0	0	156
47	D-Glutamine and D-glutamate metabolism - Homo sapiens (human)	metabolic	Metabolism	Metabolism of Other Amino Acids	0	0	109
73	Glycosphingolipid biosynthesis - ganglioseries - Homo sapiens (human)	metabolic	Metabolism	Metabolism of Other Amino Acids	0	0	181
99	Monoterpenoid biosynthesis - Homo sapiens (human)	metabolic	Metabolism	Metabolism of Terpenoids and Polyketides	0	0	9
98	Terpenoid biosynthesis - Homo sapiens (human)	metabolic	Metabolism	Metabolism of Terpenoids and Polyketides	0	0	87
29	Geraniol degradation - Homo sapiens (human)	metabolic	Metabolism	Metabolism of Terpenoids and Polyketides	0	0	58
100	Limonene and pinene degradation - Homo sapiens (human)	metabolic	Metabolism	Metabolism of Terpenoids and Polyketides	0	0	165
44	Aminophosphonate metabolism - Homo sapiens (human)	metabolic	Metabolism	n/a	0	0	138
17	Androgen and estrogen metabolism - Homo sapiens (human)	metabolic	Metabolism	n/a	0	0	254
19	Urea cycle and metabolism of amino groups - Homo sapiens (human)	metabolic	Metabolism	n/a	0	0	231
20	Purine metabolism - Homo sapiens (human)	metabolic	Metabolism	Nucleotide Metabolism	10	2	336
22	Pyrimidine metabolism - Homo sapiens (human)	metabolic	Metabolism	Nucleotide Metabolism	8	2	318
75	1- and 2-Methylnaphthalene degradation - Homo sapiens (human)	metabolic	Metabolism	Xenobiotics Biodegradation and Metabolism	0	0	162
82	Styrene degradation - Homo sapiens (human)	metabolic	Metabolism	Xenobiotics Biodegradation and Metabolism	0	0	23
108	Drug metabolism - cytochrome P450 - Homo sapiens (human)	metabolic	Metabolism	Xenobiotics Biodegradation and Metabolism	0	0	280
103	Caprolactam degradation - Homo sapiens (human)	metabolic	Metabolism	Xenobiotics Biodegradation and Metabolism	0	0	77
39	Fluorobenzoate degradation - Homo sapiens (human)	metabolic	Metabolism	Xenobiotics Biodegradation and Metabolism	0	0	13
79	Benzoate degradation via CoA ligation - Homo sapiens (human)	metabolic	Metabolism	Xenobiotics Biodegradation and Metabolism	0	0	143
107	Metabolism of xenobiotics by cytochrome P450 - Homo sapiens (human)	metabolic	Metabolism	Xenobiotics Biodegradation and Metabolism	0	0	263
95	Atrazine degradation - Homo sapiens (human)	metabolic	Metabolism	Xenobiotics Biodegradation and Metabolism	0	0	99
38	Bisphenol A degradation - Homo sapiens (human)	metabolic	Metabolism	Xenobiotics Biodegradation and Metabolism	0	0	56
109	Drug metabolism - other enzymes - Homo sapiens (human)	metabolic	Metabolism	Xenobiotics Biodegradation and Metabolism	2	2	255
145	Axon guidance - Homo sapiens (human)	non-metabolic	Organismal Systems	Development	0	0	340
172	Melanogenesis - Homo sapiens (human)	non-metabolic	Organismal Systems	Endocrine System	36	8	323
155	Renin-angiotensin system - Homo sapiens (human)	non-metabolic	Organismal Systems	Endocrine System	0	0	170
171	GnRH signaling pathway - Homo sapiens (human)	non-metabolic	Organismal Systems	Endocrine System	4	2	321
173	Adipocytokine signaling pathway - Homo sapiens (human)	non-metabolic	Organismal Systems	Endocrine System	0	0	301
170	Insulin signaling pathway - Homo sapiens (human)	non-metabolic	Organismal Systems	Endocrine System	0	0	334
164	Circadian rhythm - Homo sapiens (human)	non-metabolic	Organismal Systems	Environmental Adaptation	0	0	164
153	Complement and coagulation cascades - Homo sapiens (human)	non-metabolic	Organismal Systems	Immune System	0	0	293
160	T cell receptor signaling pathway - Homo sapiens (human)	non-metabolic	Organismal Systems	Immune System	0	0	322
162	Fc epsilon RI signaling pathway - Homo sapiens (human)	non-metabolic	Organismal Systems	Immune System	6	2	297
159	Natural killer cell mediated cytotoxicity - Homo sapiens (human)	non-metabolic	Organismal Systems	Immune System	7	2	323
154	Antigen processing and presentation - Homo sapiens (human)	non-metabolic	Organismal Systems	Immune System	12	2	296
161	B cell receptor signaling pathway - Homo sapiens (human)	non-metabolic	Organismal Systems	Immune System	0	0	282
156	Toll-like receptor signaling pathway - Homo sapiens (human)	non-metabolic	Organismal Systems	Immune System	0	0	319
163	Leukocyte transendothelial migration - Homo sapiens (human)	non-metabolic	Organismal Systems	Immune System	4	2	331
158	Hematopoietic cell lineage - Homo sapiens (human)	non-metabolic	Organismal Systems	Immune System	0	0	315
165	Long-term potentiation - Homo sapiens (human)	non-metabolic	Organismal Systems	Nervous System	7	2	316
166	Long-term depression - Homo sapiens (human)	non-metabolic	Organismal Systems	Nervous System	19	3	307
167	Olfactory transduction - Homo sapiens (human)	non-metabolic	Organismal Systems	Sensory System	9	1	257
168	Taste transduction - Homo sapiens (human)	non-metabolic	Organismal Systems	Sensory System	0	0	206
		RANDOM			0	0	148
		RANDOM			0	0	236
		RANDOM			0	0	231
		RANDOM			0	0	73
		RANDOM			0	0	303
		RANDOM			0	0	288
		RANDOM			0	0	103
		RANDOM			0	0	238
		RANDOM			9	1	313
		RANDOM			102	22	315
		RANDOM			9	5	255
		RANDOM			91	28	234
		RANDOM			0	0	241
		RANDOM			0	0	265
		RANDOM			0	0	326
		RANDOM			0	0	256
		RANDOM			0	0	75
		RANDOM			0	0	286
		RANDOM			0	0	270
		RANDOM			0	0	270
		RANDOM			0	0	39
		RANDOM			0	0	296
		RANDOM			325	22	293
		RANDOM			0	0	277
		RANDOM			0	0	209
		RANDOM			0	0	278
		RANDOM			0	0	155
		RANDOM			3	1	325
		RANDOM			0	0	309
		RANDOM			0	0	127
		RANDOM			143	30	288
		RANDOM			0	0	310
		RANDOM			0	0	223
		RANDOM			0	0	312
		RANDOM			0	0	277
		RANDOM			107	19	307
		RANDOM			0	0	178
		RANDOM			2442	103	308
		RANDOM			0	0	249
		RANDOM			0	0	26
		RANDOM			0	0	28
		RANDOM			0	0	292
		RANDOM			0	0	308
		RANDOM			0	0	156
		RANDOM			0	0	0
		RANDOM			148	25	322
		RANDOM			0	0	223
		RANDOM			0	0	59
		RANDOM			0	0	310
		RANDOM			300	37	322
		RANDOM			0	0	177
		RANDOM			0	0	309
		RANDOM			0	0	253
		RANDOM			0	0	316
		RANDOM			0	0	257
		RANDOM			0	0	266
		RANDOM			0	0	224
		RANDOM			0	0	249
		RANDOM			0	0	322
		RANDOM			360	28	305
		RANDOM			0	0	221
		RANDOM			0	0	193
		RANDOM			199	42	270
		RANDOM			0	0	287
		RANDOM			0	0	168
		RANDOM			123	19	318
		RANDOM			92	20	259
		RANDOM			0	0	213
		RANDOM			0	0	237
		RANDOM			0	0	203
		RANDOM			0	0	296
		RANDOM			0	0	318
		RANDOM			12	2	324
		RANDOM			0	0	109
		RANDOM			0	0	129
		RANDOM			221	38	313
		RANDOM			0	0	252
		RANDOM			0	0	246
		RANDOM			0	0	205
		RANDOM			0	0	335
		RANDOM			0	0	309
		RANDOM			0	0	57
		RANDOM			0	0	317
		RANDOM			0	0	297
		RANDOM			0	0	265
		RANDOM			0	0	305
		RANDOM			0	0	278
		RANDOM			0	0	338
		RANDOM			290	35	324
		RANDOM			0	0	301
		RANDOM			0	0	259
		RANDOM			30	2	315
		RANDOM			0	0	126
		RANDOM			0	0	346
		RANDOM			0	0	103
		RANDOM			0	0	309
		RANDOM			0	0	307
		RANDOM			0	0	225
		RANDOM			0	0	304
		RANDOM			0	0	148
